# Supplementary material for: Improved application technique of albumin-glutaraldehyde glue for repair of superficial lung defects
Source: J Cardiothorac Surg. 2016 Oct 21;11:149. doi: 10.1186/s13019-016-0544-6 (PMC5075190; doi:10.1186/s13019-016-0544-6)
Supplement: Additional file 1: — Results of individual tests. (XLS 63 kb) [file 13019_2016_544_MOESM1_ESM.xls]

## Sheet: Blatt1
Trial	Tvi (in ml)	TVe pre application (in mL)	Resistance (in kPa/l*s)	Compliance (in l/kPa)	Pmax (in mbar)	Pplat (in mbar)	Pmean (in mbar)	TVe post application (in mL)	Resistance (in kPa/l*s)	Compliance (in....)	Pmax (in mbar)	Pplat (in mbar)	Pmean (in mbar)	Change in AAL	Lesion length pre application (in cm)	Lesion length post application (in cm)	Burst Pressure (in cmH2O)	Adhesive/cohesive failure
Study 1	300	280	4	38	18	13	8	280	4	28	20	15	8	0	4.5	4.1	41	cohesive
15.06.12	400	330	4	37	20	14	8	370	6	27	24	19	10	40	4.6	4.1
	500	380	5	37	25	16	9	500	8	27	30	23	11	120	4.6	4.1
	600	420	6	34	32	17	10	560	9	24	37	29	12	140	4.8	4.1
	700	420	6	33	38	18	11	660	13	19	41	40	14	240	4.9	4.2
	800	440	7	30	39	20	11	760	15	17	41	40	15	320	5.1	4.2
Study 2	300	240	6	26	33	14	9	280	7	20	31	18	10	40	4.7	4.2	N/A	N/A
15.06.12	400	320	7	26	37	17	11	380	7	22	34	22	11	60	4.9	4.3
	500	370	7	28	38	18	11	490	9	21	40	28	12	120	5	4.3
	600	460	8	27	39	21	12	590	9	22	40	30	13	130	5.1	4.4
	700	510	8	25	39	24	13	690	11	19	41	40	15	180	5.1	4.4
	800	570	11	21	40	32	13	730	11	19	41	40	15	160	5.1	4.4
	900							730	11	20	42	41	15	N/A		4.4
	1000							720	11	20	42	40	14	N/A		4.4
Study 3	300	280	N/A	N/A	16	10	7	300	4	41	18	12	9	20	4.8	4.5	41	cohesive
22.06.12	400	380	N/A	N/A	19	15	8	390	5	38	21	15	9	10	4.9	4.5
	500	470	5	43	22	16	9	480	6	34	24	19	10	10	5	4.5
	600	530	7	36	28	20	10	590	9	28	31	26	11	60	5	4.6
	700	580	8	31	35	24	11	700	11	22	40	34	12	120	5	4.6
	800	600	9	29	39	26	12	790	12	19	41	34	13	190	5.1	4.6
	900	630	11	22	39	30	13								5.1
	1000	680	12	20	40	39	13								5.2
Study 4	300	260	4	41	18	12	7	270	6	28	23	15	9	10	5	4.4	39	cohesive
22.06.12	400	350	6	33	23	16	9	390	8	25	28	20	10	40	5.2	4.4
	500	380	7	30	40	18	10	480	10	21	35	26	11	100	5.2	4.5
	600	410	7	31	39	18	11	560	14	15	39	36	12	150	5.3	4.5
	700	460	8	28	39	20	12								5.4
	800	490	9	24	39	26	13								5.4
	900	550	12	18	39	34	13								5.4
Study 5	300	270	5	43	20	11	7	260	6	33	25	12	8	-10	4.8	4.6	N/A	N/A
22.06.12	400	370	5	38	23	14	8	390	7	30	27	16	9	20	4.9	4.7
	500	470	6	33	26	18	9	490	8	28	32	21	10	20	5.1	4.8
	600	560	7	31	31	21	10	580	9	25	36	27	11	40	5.3	4.8
	700	610	8	25	40	27	12	680	11	19	41	39	12	70	5.3	4.8
	800							700	11	19	41	40	14	N/A		4.8
	900							700	11	18	42	40	14	N/A		4.8
	1000							700	11	18	42	40	14	N/A		4.8
Study 6	300	250	5	32	23	13	8	260	6	22	25	16	9	10	4	5.2	41	cohesive
07.09.2012	400	350	6	29	28	17	10	360	7	24	30	19	10	10	4.6	5.3
	500	400	7	29	33	19	9	440	7	26	35	21	11	40	4.7	5.3
	600	430	7	30	35	18	10	550	8	25	38	26	11	120	4.9	5.3
	700	450	7	32	37	19	11	650	8	27	39	29	12	200	5.3	5.4
	800	470	7	32	37	18	11	770	10	26	41	39	12	300	5.6	5.4
	900	510	7	30	38	22	11	850	11	24	41	40	14	340	5.7	5.4
	1000	550	9	25	38	25	11	860	11	24	41	40	14	310	5.7	5.4
Study 7	300	240	4	38	18	11	8	280	6	25	22	16	9	40	4.1	3.6	41	cohesive
07.09.2012	400	280	4	35	21	13	7	370	7	27	24	19	9	90	4.3	3.6
	500	350	5	37	23	14	9	480	7	27	31	22	9	130	4.4	3.6
	600	370	5	38	26	15	9	570	9	26	32	26	11	200	4.4	3.6
	700	420	6	37	33	16	10	680	12	21	41	37	12	260	4.5	3.6
	800	430	6	34	38	18	10	780	12	19	41	39	13	350	4.5	3.6
	900	460	7	31	39	20	11								4.6
Study 8	300	200	5	29	23	11	9	250	7	15	29	21	11	50	3.9	3.9	41	cohesive
28.09.2012	400	240	6	23	32	15	8	340	8	16	40	27	11	100	4	4
	500	310	7	20	39	19	10	460	12	12	42	40	14	150	4.3	4.1
	600	340	8	19	39	23	12	560	9	13	42	40	15	220	4.4	4.1
	700	380	8	20	38	22	13	640	10	17	41	39	14	260	5.1	4.2
	800	430	9	17	38	31	13	750	11	14	41	40	15	320	5.2	4.2
	900	490	11	14	38	38	13								5.2
	1000	500	11	14	39	38	13								5.2
Study 9	300	240	4	25	21	15	8	260	4	20	22	17	9	20	4.3	4.3	43	cohesive
28.09.2012	400	300	4	25	26	17	9	380	5	21	30	22	9	80	4.5	4.4
	500	360	5	24	33	20	11	470	7	28	37	31	12	110	4.6	4.4
	600	390	6	22	40	23	11								4.8	4.5
	700	470	9	15	40	37	12								4.9
Study 10	300	250	7	26	22	15	8	280	9	18	29	20	10	30	4.6	4.1	N/A	N/A
02.11.2012	400	350	9	25	23	18	10	380	11	18	33	24	12	30	4.8	4.2
	500	410	12	21	25	24	11	500	13	16	41	35	15	90	4.9	4.3
	600	420	12	20	39	22	12	530	14	14	42	41	15	110	5	4.2
	700	440	12	20	39	32	12	530	14	14	42	42	15	90	5.1	4.3
	800	480	15	14	39	38	13	530	12	14	43	40	15	50	5.1	4.3
	900	470	16	13	39	39	14	530	14	14	43	40	15	60	5.1	4.3
	1000	470	15	13	39	39	14	530	12	14	43	41	15	60	5.2	4.3
Control 1	300	250	3	40	17	11	7	250	15	6	33	26	13	0	4.8	4	33	cohesive
15.06.2012	400	290	4	31	25	15	7								4.9
	500	280	6	29	37	18	8								5.1
	600	300	6	26	38	17	9								5.2
	700	310	5	25	41	22	9								5.3
	800	330	7	21	40	29	10								5.4
Control 1	300	200	4	30	23	15	9	280	20	5	29	21	10	80	4.5	4.3	32	cohesive
15.06.2012	400	250	4	30	31	17	9	370	24	6	30	24	11	120	4.6	4.3
	500	300	5	27	34	19	10								4.8	4.4
	600	350	5	25	39	20	11								4.8
	700	410	6	25	40	24	12								4.9
	800	480	7	21	40	29	12								5
	900	580	10	18	40	37	13								4.9
Control 3	300	280	7	17	31	21	11	280	18	8	34	25	12	20	5	4.8	41	cohesive
29.06.2012	400	350	9	14	41	27	13	390	14	11	41	31	13	10	5.5	5
	500	410	11	12	41	33	14								5.5
	600	440	11	12	41	39	15								5.5
	700	440	11	12	41	39	15								5.5
Control 4	300	270	3	47	21	11	8	290	28	4	26	13	7	20	4.5	4.5	30	cohesive
29.06.2012	400	350	4	39	23	12	9	370	30	5	30	16	9	20	4.6	4.6
	500	450	4	36	26	15	10							N/A	5
	600	520	5	35	34	17	11							N/A	5.1
	700	600	5	26	39	18	11							N/A	5.1
	800	690	7	23	39	27	13							N/A	5.1
Control 5	300	230			14	13	8	300	28	4	26	17	11	70	4	3.4	41	cohesive
29.06.2012	400	280	4	36	16	13	10	400	26	5	29	20	11	120	4.3	3.5
	500	340	5	37	19	14	10	500	25	7	33	23	12	160	4.4	3.6
	600	380	4	36	22	16	11	600	23	7	41	38	12	220	4.6	3.6
	700	450	5	36	24	17	11	700	18	9	41	39	14	250	4.6	3.8
	800	500	6	27	29	20	12	720							4.6	3.8
	900	560	8	24	32	22	11								4.6
Control 6	300	270	3	34	17	12	8	290	28	4	21	14	9	20	4.4	4.4	N/A	N/A
14.09.2012	400	350	3	31	23	16	8	380	26	4	25	20	10	30	4.6	4.4
	500	400	3	31	27	19	10	510	21	5	33	28	12	110	4.8	4.4
	600	430	5	36	32	20	10	610	18	6	40	36	12	180	5	4.4
	700	440	5	35	38	19	11	640	17	7	42	40	14	200	5	4.4
	800	480	6	29	39	26	12	630	16	8	43	40	15	150	5	4.5
	900							620	17	10	43	41	15	N/A		4.5
	1000							630	16	11	43	41	15	N/A		4.5
Control 7	300	250	5	25	22	9	8	290	26	4	21	16	8	40	4.5	4.5	40	cohesive
14.09.2012	400	350	6	26	28	11	9	380	27	5	24	18	9	30	4.7	4.5
	500	420	7	25	30	13	9	490	25	6	34	25	12	70	5	4.6
	600	480	8	23	32	16	10	600	20	8	40	35	13	120	5.2	4.6
	700	490	8	22	39	20	12								5.2
	800	510	9	20	39	20	13								5.2
Control 8	300	270	4	27	26	15	8	290	17	7	27	21	10	20	4.8	4.5	41	cohesive
14.09.2012	400	320	5	23	31	17	10	370	21	8	32	21	11	50	5	4.5
	500	370	5	24	39	22	10	500	23	8	36	28	11	130	5.1	4.5
	600	400	6	26	40	26	12	580	22	10	39	32	13	180	5.1	4.5
	700	430	8	20	40	31	14	690	18	11	41	40	14	260	5.2	4.6
	800	500	11	18	40	39	14							N/A	5.1
Control 9	300	270	4	35	19	13	9	280	22	5	24	17	9	10	4.2	3.4	38	cohesive
02.11.2012	400	370	5	30	27	17	10	390	24	5	29	20	11	20	4.3	3.5
	500	450	5	30	34	20	10	500	24	6	35	23	12	50	4.5	3.6
	600	520	5	28	35	22	11								4.6
	700	610	6	24	39	23	12								4.7
	800	650	7	22	40	21	13								4.7
Control 10	300	270			17	12	8	280	22	4	24	16	9	10	4.2	3.8	41	cohesive
02.11.2012	400	340	3	59	22	17	8	400	25	4	28	19	11	60	4.4	3.9
	500	420	4	53	29	18	10	490	26	5	30	20	11	70	4.7	4
	600	500	4	48	34	20	11	590	29	6	33	24	11	90	4.7	4
	700	570	4	47	40	23	12	680	31	5	37	25	12	110	4.8	4.2
	800	660	4	46	40	26	12	780	30	6	39	29	13	120	4.8	4.3
	900	710	5	43	40	28	13							N/A	5
